# Supplementary material for: Targeted proteomics of extreme vascular phenotypes in type 1 diabetes: the ESCAPER study
Source: Cardiovasc Diabetol. 2026 Jun 20;25:183. doi: 10.1186/s12933-026-03261-6 (PMC13282855; doi:10.1186/s12933-026-03261-6)
Supplement: Supplementary file 1 — Supplementary Table 1 [file 12933_2026_3261_MOESM1_ESM.xlsx]

## Sheet: Supplementary_Table_1_Full_Prot
Assay	Unadjusted_Est	Unadjusted_P	Adjusted_Est	Adjusted_P	Adjusted_FDR
CASP-3	1.84809	1.43963e-18	2.12032	1.79794e-13	1.65411e-11
GP6	1.02302	1.66304e-15	1.29443	4.84332e-13	2.22793e-11
JAM-A	1.08591	1.32437e-12	1.39622	7.32328e-11	2.24581e-09
SELP	0.640473	1.12763e-08	0.820678	1.18288e-07	2.72061e-06
vWF	-1.41042	2.04724e-13	-1.35139	3.20465e-07	5.89655e-06
PECAM-1	0.398418	1.44956e-06	0.553766	2.17898e-06	3.34111e-05
TNFRSF14	0.178108	0.0355278	0.430792	7.10971e-06	9.34419e-05
BLM hydrolase	0.216989	0.00391406	0.413113	6.10141e-05	0.000701662
TR	0.905697	2.98346e-15	0.52755	0.000145748	0.00148987
TFF3	0.0781142	0.450304	0.424025	0.000181379	0.00166869
U-PAR	0.0489682	0.48003	0.271196	0.000308777	0.00258249
CSTB	0.206216	0.040075	0.39091	0.00120816	0.00926252
Ep-CAM	0.3526	0.0416375	0.760657	0.00196409	0.0132128
FABP4	0.323764	0.0273366	0.522437	0.00208444	0.0132128
CHI3L1	0.223454	0.166931	0.642942	0.00215426	0.0132128
Gal-4	0.134576	0.207042	0.408799	0.00276064	0.0155676
PON3	-0.309304	0.000216241	-0.340215	0.00287662	0.0155676
GDF-15	-0.206995	0.0531369	0.331908	0.00380357	0.0187469
RARRES2	0.0768659	0.202971	0.218828	0.00387165	0.0187469
CTSD	0.168017	0.00661803	0.23587	0.00444017	0.0204248
SELE	0.319252	0.000583841	0.309944	0.0141048	0.0617925
LTBR	0.0103969	0.882938	0.195225	0.0163466	0.0683585
TNF-R2	-0.0304413	0.723743	0.22832	0.0190142	0.076057
KLK6	0.093798	0.213515	0.192306	0.0364118	0.139011
CTSZ	0.037785	0.603954	0.194431	0.0377746	0.139011
TNF-R1	-0.035656	0.670822	0.186492	0.0447038	0.153161
PGLYRP1	0.0594968	0.508639	0.229019	0.0449495	0.153161
IL2-RA	0.0289377	0.711916	0.19285	0.0542595	0.178281
CNTN1	-0.0607966	0.277499	-0.135182	0.0621664	0.197218
EPHB4	0.0180212	0.791283	0.153231	0.0674857	0.206956
ST2	-0.0314216	0.742546	0.219825	0.0733248	0.213123
PAI	0.338587	0.0659311	0.464218	0.0748142	0.213123
MMP-9	0.447103	0.00118325	0.342679	0.0777302	0.213123
AXL	-0.138899	0.00848584	-0.124862	0.0787629	0.213123
IGFBP-2	-0.479779	3.59155e-07	-0.196306	0.0902567	0.237246
MB	-0.342971	0.00708446	0.2528	0.0985521	0.24392
CCL15	-0.0998888	0.356346	0.229505	0.0993153	0.24392
MCP-1	-0.035236	0.631542	0.153974	0.101958	0.24392
TIMP4	-0.295717	0.00495339	0.193817	0.103401	0.24392
uPA	-0.149511	0.00294937	-0.106843	0.128098	0.290422
MMP-3	-0.168837	0.177068	0.210098	0.129427	0.290422
CCL24	-0.147633	0.348171	-0.335397	0.136714	0.295143
IL-18BP	-0.0683741	0.307094	0.114735	0.141142	0.295143
TLT-2	0.17231	0.0415303	0.168293	0.141156	0.295143
PSP-D	-0.134194	0.295913	0.251888	0.147293	0.301132
CD93	-0.0250069	0.684537	0.108599	0.171609	0.343217
t-PA	-0.747231	2.4523e-08	-0.223797	0.179571	0.34715
ITGB2	0.226846	6.85174e-05	0.101578	0.184475	0.34715
PI3	0.0719031	0.566607	0.201986	0.184895	0.34715
IL-6RA	-0.0720529	0.330343	-0.136379	0.192484	0.351707
COL1A1	-0.133551	0.217226	-0.195955	0.196218	0.351707
CD163	-0.0489565	0.493165	0.120581	0.205279	0.351707
TFPI	0.119224	0.0427083	0.106359	0.205685	0.351707
GRN	0.100177	0.0611758	0.0939165	0.206437	0.351707
EGFR	0.0734791	0.0636278	-0.0667235	0.217808	0.364333
LDL receptor	0.257554	0.00795406	0.154013	0.225656	0.370721
AP-N	-0.0671955	0.213461	-0.093108	0.229779	0.370871
CXCL16	-0.0561439	0.279388	0.0786599	0.243272	0.38588
TR-AP	-0.0529102	0.471969	0.108184	0.284209	0.443173
FAS	-0.171642	0.0244717	0.0980241	0.296214	0.454195
PLC	-0.0988769	0.0436808	0.0565442	0.306414	0.462132
MPO	0.0822759	0.231934	0.0903344	0.355457	0.527452
Notch 3	-0.338981	9.95075e-08	-0.0699718	0.364618	0.529288
CDH5	-0.0445158	0.500629	-0.0843784	0.3682	0.529288
PRTN3	0.00775463	0.920213	0.0935175	0.375378	0.531304
CHIT1	-0.401779	0.260218	0.416921	0.408229	0.569047
PCSK9	0.11546	0.128232	0.0733569	0.463924	0.637031
PDGF subunit A	0.0671327	0.714406	0.185574	0.480551	0.650157
NT-proBNP	-0.656316	0.00285415	0.170025	0.490324	0.653766
IL-1RT2	-0.0231768	0.655457	0.0456399	0.534792	0.70287
OPG	-0.235273	7.42733e-05	-0.0422786	0.54944	0.711951
SHPS-1	-0.0342815	0.69147	0.069524	0.560036	0.715602
IGFBP-1	-0.574341	0.00060139	-0.125941	0.58063	0.731753
SCGB3A2	-0.0672492	0.626289	0.103884	0.596128	0.741132
OPN	-0.217819	0.0499749	0.0725653	0.622825	0.763999
IL-17RA	-0.0357779	0.694252	0.0581148	0.658592	0.793289
CCL16	-0.0690702	0.517449	0.0623904	0.663948	0.793289
RETN	-0.0896174	0.323193	0.038174	0.709266	0.83657
ALCAM	-0.0608995	0.174902	-0.0183587	0.752432	0.87625
TNFRSF10C	-0.0698979	0.455678	-0.0353845	0.790992	0.909641
MEPE	0.0772677	0.423686	0.0299199	0.807554	0.917222
CPB1	-0.274794	0.0301414	0.0361799	0.837991	0.928356
TNFSF13B	-0.214816	0.001691	-0.0187347	0.838039	0.928356
AZU1	0.0386635	0.688323	0.0243693	0.853436	0.928356
CPA1	-0.304106	0.0473587	0.0388312	0.85772	0.928356
Gal-3	-0.0908597	0.133902	0.00751082	0.922828	0.987211
ICAM-2	-0.0401977	0.535137	-0.00670609	0.941096	0.988741
DLK-1	-0.305007	0.00414063	-0.00824863	0.953649	0.988741
SPON1	-0.0543068	0.252588	-0.00348033	0.956499	0.988741
IL-1RT1	0.0391962	0.419915	-0.00114273	0.986284	0.996469
MMP-2	-0.240018	0.000149135	0.00104276	0.989678	0.996469
IGFBP-7	-0.180913	0.00104202	-0.00030113	0.996469	0.996469
Supplementary Table 1. Differential expression analysis of the Olink Cardiovascular III panel. Comparative statistics for all 92 proteins included in the analysis. Unadjusted: Results derived from a univariate linear regression model comparing Rapid Progressors (n=57) to Escapers (n=92). Adjusted: Results derived from a multivariable linear regression model adjusting for age, sex, HbA1c, and eGFR…
